# Supplementary material for: Ferns are less dependent on passive dilution by cell expansion to coordinate leaf vein and stomatal spacing than angiosperms
Source: PLoS One. 2017 Sep 27;12(9):e0185648. doi: 10.1371/journal.pone.0185648 (PMC5617223; doi:10.1371/journal.pone.0185648)
Supplement: S1 Appendix — (XLSX) [file pone.0185648.s001.xlsx]

## Sheet: Sheet1
Data type	Plant group	Species	Light environment	Plant number	Pinna size (mm2)	Vein density (mm mm-2)	Mean vein density (mm mm-2)	Stomatal density (mm–2)	Mean stomatal density (mm–2)	Mean √stomatal density (mm-2)	Epidermal cell size (mm2)	Mean 1/√epidermal cell size (mm-1)	Mean 1/epidermal cell size (mm-2)	Stomatal index (unitless)	Mean stomatal index (unitless)	Mean stomatal size (mm2)	Stomatal conductance (mol m-2 s-1)	Mean stomatal conductance (mol m-2 s-1)
Observed	Fern	Astrolepis sinuata	Shade	1	123.698	3.42294	3.25173	62.6984	63.1903	7.94446	0.00222904	19.813	393.757	13.8236	16.5507	0.00115235	0.187341	0.181851
Observed	Fern	Astrolepis sinuata	Shade	2	151.223	3.36169		60.1597			0.00279959			16.8878			0.135779
Observed	Fern	Astrolepis sinuata	Shade	3	183.536	2.97057		66.7129			0.0026825			18.9408			0.222433
Observed	Fern	Dryopteris cycadina	Shade	1	338.025	1.57856	1.51792	36.3219	33.6007	5.77091	0.00298949	17.7021	314.139	13.3936	13.0529	0.00116378	0.0505584	0.0516471
Observed	Fern	Dryopteris cycadina	Shade	2	276.79	1.44662		29.2232			0.00342704			12.8223			0.0520612
Observed	Fern	Dryopteris cycadina	Shade	3	179.263	1.52857		35.2571			0.00322745			12.9427			0.0523216
Observed	Fern	Pteridium esculentum	Shade	1	2564.18	2.51034	2.36454	96.5876	102.793	10.132	0.00148598	24.4788	602.577	16.3652	17.9781	0.000737689	0.150687	0.170536
Observed	Fern	Pteridium esculentum	Shade	2	2555.17	2.23877		109.93			0.00153337			18.8576			0.197398
Observed	Fern	Pteridium esculentum	Shade	3	1493.49	2.34452		101.862			0.00207774			18.7115			0.163523
Observed	Fern	Todea barbara	Shade	1	1203.74	1.20054	1.26743	47.4728	47.8475	6.90423	0.00362926	17.3373	302.225	14.5124	13.6046	0.00178726	0.0990303	0.103717
Observed	Fern	Todea barbara	Shade	2	791.304	1.47215		52.649			0.00291885			13.0239			0.0988178
Observed	Fern	Todea barbara	Shade	3	1225.64	1.1296		43.4206			0.00360826			13.2775			0.113303
Observed	Fern	Astrolepis sinuata	Sun	1	164.368	3.46935	3.62551	96.9404	101.532	10.0633	0.00174924	23.5755	556.094	19.3086	19.5243	0.00113651	0.201873	0.245813
Observed	Fern	Astrolepis sinuata	Sun	2	153.403	3.67343		96.2319			0.00187625			20.7271			0.251443
Observed	Fern	Astrolepis sinuata	Sun	3	150.332	3.73374		111.424			0.00178094			18.537			0.284123
Observed	Fern	Dryopteris cycadina	Sun	1	361.971	1.1755	1.24662	42.1784	40.8079	6.37844	0.00284138	18.5597	344.976	15.6502	15.5604	0.00136733	0.129209	0.119178
Observed	Fern	Dryopteris cycadina	Sun	2	382.641	1.24896		44.515			0.0029277			16.8533			0.125383
Observed	Fern	Dryopteris cycadina	Sun	3	304.364	1.3154		35.7303			0.00297932			14.1777			0.102942
Observed	Fern	Pteridium esculentum	Sun	1	1164.53	3.11538	2.99507	193.223	179.158	13.3618	0.00116507	28.1423	792.881	26.1199	27.6924	0.00109002	0.3285	0.293321
Observed	Fern	Pteridium esculentum	Sun	2	1226.71	2.98376		188.2			0.00127648			29.8387			0.307038
Observed	Fern	Pteridium esculentum	Sun	3	2754.19	2.88608		156.052			0.00135889			27.1186			0.244425
Observed	Fern	Todea barbara	Sun	1	1252.81	1.1932	1.14615	59.5111	60.5069	7.77675	0.00355415	16.7928	282.202	19.3839	20.7665	0.00218664	0.180055	0.170382
Observed	Fern	Todea barbara	Sun	2	1088.47	1.06862		60.8126			0.00340012			21.3306			0.180117
Observed	Fern	Todea barbara	Sun	3	1418.36	1.17664		61.1971			0.00370664			21.5851			0.150974
Observed	Fern	Cyrtomium macrophyllum	Sun	1			1.14544		25.5555	4.99136		19.0476	364.753		9.55769	0.0019538
Observed	Fern	Dicksonia antarctica	Sun	1			1.8989		185.615	13.5547		28.0099	792.437		27.7419	0.000820431
Observed	Fern	Dipteris conjugata	Sun	1			5.19935		202.703	14.1805		29.4725	870.701		22.6393	0.000855968
Observed	Fern	Drynaria quercifolia	Sun	1			2.17173		52.1758	7.19987		16.3794	268.521		20.2755	0.00103782
Observed	Fern	Lygodium flexuosum	Sun	1			3.06309		49.6912	7.01452		14.1435	202.902		25.3944	0.00110258
Modelled							0.745874		10			6.5485	42.8829
Modelled							1.06218		20			9.32551	86.9652
Modelled							1.51931		40			13.339	177.928
Modelled							1.87914		60			16.4982	272.189
Modelled							2.18944		80			19.2225	369.503
Modelled							2.46863		100			21.6736	469.747
Modelled							2.72612		120			23.9343	572.852
Modelled							2.96749		140			26.0535	678.785
Modelled							3.19637		160			28.063	787.53
Modelled							3.41527		180			29.9848	899.09
Modelled							3.62602		200			31.8351	1013.48
